# Supplementary material for: Species Delimitation and Morphological Divergence in the Scorpion Centruroides vittatus (Say, 1821): Insights from Phylogeography
Source: PLoS One. 2013 Jul 5;8(7):e68282. doi: 10.1371/journal.pone.0068282 (PMC3702564; doi:10.1371/journal.pone.0068282)
Supplement: Table S1 — Population sites, population designations, and GPS coordinates with GenBank accession numbers. (XLSX) [file pone.0068282.s001.xlsx]

## Sheet: Sheet1
	Table S1. Population sites, population designations, and GPS coordinates with GenBank accession numbers.
	Locality and County/State	Population Designation	GPS coordinates	GenBank No.
				COI	1075
	1. Aquirre Springs	NM-1	32˚23’14” N 106˚33’07” W	EF122697, EF122693,	EF122782, EF122779
	Dona Ana Co., NM			EF122650, EF122648	EF122732, EF122718
	2. Oliver Lee SP	NM-2	32˚44’56” N 105˚54’50” W	EF122685, EF122625,	EF122705, EF122711
	Otero Co., NM			EF122619, EF122613	EF122715, EF122745
	3. Bottomless Lakes SP	NM-3	33˚19’02” N 104˚19’44” W	EF122643, EF122637,	EF122781, EF122776
	Chaves Co., NM			EF122623	EF122719
	4. Villanueva SP	NM-4	35˚17’00” N 105˚20’27” W	EF122702, EF122686,	EF122705, JF19222
	San Miguel Co., NM			EF122683	EF122770
	5. Clayton Lake SP	NM-5	36˚34’30” N 103˚17’50” W	EF122690, EF122688	EF122754, EF122708
	Union Co., NM			EF122679,	EF122716
	6. Hueco Tanks	TX-1	31˚55’13” N 106˚07’18” W	EF122700, EF122694,	JF419173, JF419192
	Hudspeth Co., TX			EU381067 – EU381071	JF419195, JF419199
	7. Chinati HS/Ruidosa	TX-2	30˚00’51” N 104˚41’17” W	EU381074 - EU381077,	JF419188, JF419205
	Presidio Co., TX			EU381062, EU381062	JF419227, EF122723
	8. Window Trail BBNP	TX-3	29˚16’38” N 103˚18’17” W	EF122692, EF122659	EF122752, EF122735
	Brewster Co., TX
	9. Cattail Falls BBNP	TX-4	29˚16’47” N 103˚20’30” W	EF122682, EF122672	EF122761, EF122736
	Brewster Co., TX
	10. GrapeVineHills Tr.BBNP	TX-5	29˚24’37” N 103˚12’22” W	EF122630	EF122727
	Brewster Co., TX
	11. Hot Springs Tr. BBNP	TX-6	29˚10’40” N 102˚59’58” W	EF122678, EF122641	EF122762, EF122746
	Brewster Co., TX
	12. Boquillas	TX-7	29˚12’ 0” N 102˚55’10” W	EF122684, EF122680,	JF419237, EF122769
	Brewster Co., TX			EF122653	EF122766
	13. Persimmon Gap BBNP	TX-8	29˚39’33” N 103˚10’24” W	EU381064	JF419189
	Brewster Co., TX
	14. Croton Springs BBNP	TX-9	29˚20’23” N 103˚20’44” W	EU381063
	Brewster Co., TX
	15. Pinnacle Trail BBNP	TX-10	29˚16’03” N 103˚18’09” W	EU381055	JF419220
	Brewster Co., TX
	16. Nail Ranch BBNP	TX-11	29˚16’46” N 103˚22’09” W	EU381054	JF419198
	Brewster Co., TX
	17. Cottonwood BBNP	TX-12	29˚08’14” N 103˚31’22” W	EU381052 - EU381053	JF419200, JF419236
	Brewster Co., TX
	18. Boquillas Canyon Rd BBNP	TX-13	29˚11’38” N 102˚56’25” W	EU381050 - EU381051	JF419204
	Brewster Co., TX
	19. Rio Grande Village BBNP	TX-14	29˚11’17” N 102˚58’22” W	EU381048 - EU381049	JF419202, JF419228
	Brewster Co., TX
	20. Dugout Wells BBNP	TX-15	29˚16’18” N 103˚08’07” W	EU381046 - EU381047	JF419191, JF419224
	Brewster Co., TX
	21. Black Gap WMA	TX-16	29˚34’29” N 102˚56’20” W	EF122677, EF122612,	EF122744, EF122729
	Brewster Co., TX			EF122607, EF122605	EF122717
	22. Terlingua	TX-17	29˚27’03” N 103˚23’42” W	EU381057 - EU381061	JF419174, JF419177
	Brewster Co., TX				JF419193, JF419206
					JF419231
	23. Davis Mountains SP	TX-18	30˚35’33” N 103˚56’29” W	EF122660, EF122658	EF122738, EF122722
	Jeff Davis Co., TX			EF122656, EF122640	EF122706
	24. Balmorhea SP	TX-19	30˚56’39” N 103˚46’56” W	EU381082 – EU31086	JF419185, JF419196
	Reeves Co., TX				JF419213, JF419216
					JF419229
	25. Independence Creek	TX-20	30˚28’14” N 101˚48’09” W	EF122676, EF122611,	EF122756, EF122741
	Terrell Co., TX			EF122610, EF122608	EF122721, EF122720
	26. Monohans SP/ Pecos	TX-21	31˚47’57” N 102˚46’58” W	EU381090 - EU381093	JF419181, JF419223
	Ward Co., TX		31˚18’19” N 102˚52’38” W	EU381092, EU381093	JF419179, JF419201
					EF122786, EF122758
	27.Seminole Canyon	TX-22	29˚42’05” N 101˚21’49” W	EF122606, EU381072	EF122714, JF419203
	Val Verde Co., TX			EU381073, EU381056	JF419215
	28. Falcon Lake	TX-23	26˚35’28” N 99˚ 09’14” W	EU381078 – EU381081	JF419178, JF419197
	Zapata Co., TX				JF419207
	29. Laredo	TX-24	27˚34’02” N 99˚ 28’37” W	EF122674, EF122655,	EF122743, EF122726
	Webb Co., TX			EU381066	JF419208
	30. Canyon	TX-25	34˚59’48” N 101˚54’47” W	EF122646, EF122645,	EF122740, JF419221
	Randall Co., TX			EU381087	JF419235
	31. Bastrop SP	TX-26	30˚06’13” N 97˚ 16’34” W	EF122651, EF122649	EF122778, EF122712
	Bastrop Co., TX
	32. Hays	TX-27	30˚07’09” N 97˚ 52’48” W	EF122666, EF122652	EF122750, EF122733
	Hays Co., TX
	33. San Angelo	TX-28	31˚21’35” N 100˚28’02” W	EU381093 - EU381096	JF419182, JF419217
	Tom Green Co., TX				JF419238, JF419211
	34. Bonham SP	TX-29	33˚32’32” N 96˚ 08’52” W	EF122691, EF122632	EF122777, EF122725
	Fannin Co., TX
	35. Cherokee	TX-30	31˚50’01” N 95˚ 21’59” W	EF122638, EF122614	EF122775
	Cherokee Co., TX
	36. Lake Pueblo SP	CO-1	38˚16’06” N 104˚42’30” W	EF122671, EF122670,	EF122774, EF122772
	Pueblo Co., CO			EF122663	EF122709
	37. John Martin SP	CO-2	38˚04’38” N 102˚56’10” W	EF122675, EF122673,	EF122755, EF122713
	Bent Co., CO			EF122667
	38. Cedar Bluffs SP	KS-1	38˚46’13” N 99˚ 49’15” W	EF122657, EF122636,	EF122763, EF122751
	Trego Co., KS			EF122616	EF122749
	39. Lawrence	KS-2	38˚54’36” N 95˚ 19’43” W	EF122687, EF122635,	EF122757
	Douglas Co., KS			EF122627
	40. Little Blue River	NE-1	40˚12’04” N 97˚ 23’18” W	EF122665, EF122664,	EF122767, EF122747
	Thayer Co., NE			EF122661, EF122609	EF122737, EF122742
	41. Wichita Mts.	OK-1	34˚43’48” N 98˚ 43’25” W	EF122704, EF122698	EF122739, EF122710
	Comanche Co., OK
	42. Black Mesa SP	OK-2	36˚56’45” N 102˚56’35” W	EU381088	JF419232
	Cimarron Co., OK
	43. Lake Thunderbird SP	OK-3	35˚12’43” N 97˚ 14’50” W	EF122639, EF122628	EF122773
	Cleveland Co., OK
	44. Arbuckle	OK-4	34˚21’48” N 97˚ 01’38” W	EF122654	EF122730
	Murray Co., OK
	45. St Genevieve	MO-1	38˚01’33” N 90˚ 16’05” W	EF122696, EF122615	EF122765
	St Genevieve Co., MO
	46. Ha Ha Tonka SP	MO-2	37˚58’25” N 92˚ 45’46” W	EF122634, EF122633	EF122760
	Camden Co., MO
	47. Roaring River SP	MO-3	36˚34’36” N 93˚ 48’45” W	EF122618, EF122617	EF122770, EF122768
	Barry Co., MO
	48. Lee Creek	AR-1	35˚42’30” N 94˚ 18’52” W	EU381103	JF419176
	Crawford Co., AR
	49. Strickler	AR-2	35˚51’00” N 94˚ 20’53” W	EU381105	JF419230
	Washington Co., AR
	50. Cedar Creek	AR-3	35˚34’11” N 94˚ 20’43” W	EU381110	JF419219
	Crawford Co., AR
	51. Logan	AR-4	35˚02’08” N 93˚ 51’35” W	EF122695, EF122622	JF419184, JF419226
	Logan Co., AR
	52. Mt. Magazine SP	AR-5	35˚10’00” N 93˚ 39’37” W	EF122624, EF122620
	Logan Co., AR
	53. Scottsville	AR-6	35˚27’57” N 93˚ 02’24” W	EU381102	JF419172, JF419175
	Pope Co., AR		35˚19’23” N 93˚ 11’14” W	EU381108
	54. Mayflower	AR-7	34˚55’29” N 92˚ 24’19” W	EU381106	EF122779
	Faulkner Co., AR
	55. Cossatot SP	AR-8	34˚19’07” N 94˚12’45” W	EU381108	JF419194
	Polk Co., AR
	56. Kisatchie	LA-1	31˚28’30” N 92˚59’56” W	EF122644, EU404114 -	JF419214, EF122787
	Natchitoches Parrish, LA			EU404118
	Outgroups
	677Centruroides sculpturatus	Tempe, AZ		EU381065
	C. sculpturatus	Tuson, AZ		AY649857
	C. exilicauda			AY649858
	C. gracilis			AY995830
	C. infamatus			AY995826
	C. suffusus			AY995839
	*BBNP=Big Bend National Park. A few sites were placed together on this table and on the map if they were geographically very close
	and/or contained redundant haplotypes. This grouping was done primarily in the eastern populations.
