# Supplementary material for: Species Delimitation and Morphological Divergence in the Scorpion Centruroides vittatus (Say, 1821): Insights from Phylogeography
Source: PLoS One. 2013 Jul 5;8(7):e68282. doi: 10.1371/journal.pone.0068282 (PMC3702564; doi:10.1371/journal.pone.0068282)
Supplement: Table S2 — Divergence time estimates from MDIV between selected population pairs. (XLSX) [file pone.0068282.s002.xlsx]

## Sheet: Sheet1
	Table S2. Divergence time estimates from MDIV between selected population pairs.
	Credibility intervals are given for M and Θ values. In MDIV, Θ=population mean mutation rate, M= migration rate, T = divergence time,
	and TMRCA = time since the most recent common ancestor.
	Population comparisons are designated as between the six designated regional clades or within these regional clades.
	Population Pair	Theta	M	T	TMRCA	Tdiv	Cred. Interval (M)	Cred. Interval (Theta)	Regional Clade Sampling
	AgSp/Hueco	9.9	0.04	9.88	8.043	3.37283e+06	0.01-1.32	3.12-25.94	Between Clades
	Balmorhea/Hueco	9.63	0.02	9.84	8.451	3.2662e+06	0.02-1.84	5.74-18.87	Between Clades
	Hueco/OliverLee	9.46	0.02	10	9.546	3.26207e+06	0.01-0.60	4.46-22.49	Between Clades
	Terlingua/Davis	14	0.02	5.9	5.772	2.84726e+06	0.02-3.98	7.56-31.24	Between Clades
	Davis/BBend	27.25	0.04	2.82	3.648	2.64983e+06	0.02-1.62	14.31-42.58	Between Clades
	BBend/Falcon	27.33	0.06	2.78	3.346	2.62029e+06	0.02-2.50	14.35-48.46	Between Clades
	Canyon/Wichita	9.3	0.02	7.14	5.826	2.29022e+06	0.02-3.94	----	Between Clades
	Balmorhea/ Terlingua	16.72	0.02	3.94	4.775	2.27175e+06	0.02-1.94	9.16-38.18	Between Clades
	Chinati/OliverLee	13.98	0.02	4.56	5.349	2.19808e+06	0.02-1.52	7.20-39.95	Between Clades
	BBend/Laredo	27.56	0.04	2.18	3.09	2.07175e+06	0.02-1.18	14.54-50.85	Between Clades
	AgSp/Chinati	20.61	0.02	2.8	4.293	1.99003e+06	0.02-1.46	8.57-45.60	Between Clades
	BBend/BlGap	24.86	0.08	2.24	3.422	1.92038e+06	0.01-1.10	13.72-44.06	Between Clades
	Canyon/Cherokee	5.52	0.02	9.58	7.452	1.82284e+06	0.02-2.48	----	Between Clades
	Canyon/Bonham	5.3	0.02	9.82	7.871	1.79401e+06	0.02-3.74	----	Between Clades
	AgSp/OliverLee	16.43	0.04	3	3.839	1.69934e+06	0.02-1.94	5.67-35.86	Between Clades
	Davis/OliverLee	7.71	0.02	4.68	4.904	1244880	0.02-3.56	3.04-22.04	Within Clades
	Hueco/BBend	20.35	0.04	1.68	2.526	1.17901e+06	0.02-1.70	11.18-38.47	Between Clades
	BBend/Chinati	25.97	0.06	1.22	1.604	1.09232e+06	0.02-1.14	13.92-46.51	Between Clades
	Laredo/IndCrk	13.19	0.02	2.22	3.256	1.00972e+06	0.02-3.50	----	Between Clades
	Terlingua/Chinati	20.24	0.06	1.42	1.997	991111	0.02-1.76	9.24-41.91	Between Clades
	Chinati/Hueco	8.04	0.02	3.28	4.043	909691	0.02-1.86	3.52-23.98	Within Clades
	Balmorhea/Davis	4.85	0	4.94	9.91	826172	----	----	Within Clades
	Laredo/Falcon	14.12	0.44	0.8	1.989	389517	0.02-5.32	5.24-31.24	Within Clades
	Terlingua/BBend	19.62	3.34	0.48	0.841	324794	----	11.47-37.13	Within Clades
	Bottomless/ Villanueva	3.21	0.02	2.32	3.465	256480	0.02-5.22	0.63-13.13	Within Clades
	Canyon/Monohans	1.83	0.02	1.86	3.191	117565	0.02-2.82	0.30-7.79	Within Clades
	Kisatchie/AR	2.02	0.08	1.48	2.418	103090	0.02-1.24	0.61-5.35	Within Clades
	JMar/LBluR	0.36	0.02	7.3	4.59	90620.7	0.02-3.04	0.08-3.00	Within Clades
	Cherokee/AR	1.38	0.1	1.64	2.335	78154.5	0.02-2.66	0.15-5.70	Within Clades
	Canyon/AR	1.47	0.04	1.52	2.365	77205.5	0.02-2.90	0.34-4.90	Within Clades
	Bottomless/ Canyon	2	0.24	1.1	2.525	75786.2	0.02-7.60	0.37-8.48	Within Clades
	Villanueva/JMartin	0.52	0.1	3	2.686	53793.1	----	0.04-2.63	Within Clades
	CedarBluff/LBluR	0.75	0.02	1.72	2.926	44720	0.02-4.98	0.05-4.37	Within Clades
	JMartin/CedarBluff	0.66	0.12	0.9	2.26	20544.8	----	0.17-3.93	Within Clades
	OK/AR	1.09	6.5	0.26	1.959	9727.59	----	0.24-3.56	Within Clades
	*The Tdiv estimates assume a 1% divergence per million years.
	Credibility values for M and Theta are not presented for values from graph distributions with broad peaks or long tails.
